# Supplementary material for: Stem Cells for Cancer Therapy: Translating the Uncertainties and Possibilities of Stem Cell Properties into Opportunities for Effective Cancer Therapy
Source: Int J Mol Sci. 2023 Jan 5;24(2):1012. doi: 10.3390/ijms24021012 (PMC9864033; doi:10.3390/ijms24021012)
Supplement: Supplementary file 1 [file ijms-24-01012-s001.zip]

Archive with 1 entries (1 files):
- ijms-2117209-supplementary.pdf
